# Supplementary material for: Sulphur-Bridged BAl5S5+ with 17 Counting Electrons: A Regular Planar Pentacoordinate Boron System
Source: Molecules. 2021 Aug 27;26(17):5205. doi: 10.3390/molecules26175205 (PMC8433653; doi:10.3390/molecules26175205)
Supplement: Supplementary file 1 [file molecules-26-05205-s001.zip]

Archive with 1 entries (1 files):
- molecules-1337588-supplementary.pdf
